# Supplementary material for: A DFT Study on the Excited Electronic States of Cyanopolyynes: Benchmarks and Applications
Source: Molecules. 2022 Sep 8;27(18):5829. doi: 10.3390/molecules27185829 (PMC9500640; doi:10.3390/molecules27185829)
Supplement: Supplementary file 1 [file molecules-27-05829-s001.zip]

Archive with 1 entries (1 files):
- molecules-1855585-supplementary.pdf
